# Supplementary material for: Advances in the Study of Gas Hydrates by Dielectric Spectroscopy
Source: Molecules. 2021 Jul 24;26(15):4459. doi: 10.3390/molecules26154459 (PMC8348377; doi:10.3390/molecules26154459)
Supplement: Supplementary file 1 [file molecules-26-04459-s001.zip]

Archive with 1 entries (1 files):
- molecules-1286062-supplementary.pdf
